# Supplementary material for: Moderate-to-severe atopic dermatitis patients show increases in serum C-reactive protein levels, correlating with skin disease activity
Source: F1000Res. 2017 Oct 27;6:1712. Originally published 2017 Sep 20. [Version 2] doi: 10.12688/f1000research.12422.2 (PMC5698919; doi:10.12688/f1000research.12422.2)
Supplement: Supplementary file 2 [file f1000research-6-14051-s0001.tgz]

Archive with 1 entries (1 files):
- 556397ff-51bd-42dc-88da-4b2e8c51beaf.docx
